# Supplementary material for: Identification of Rana dybowskii Ferritin-Heavy chain gene and analysis of its role during bacterial infection
Source: PLoS One. 2025 Dec 16;20(12):e0337205. doi: 10.1371/journal.pone.0337205 (PMC12707632; doi:10.1371/journal.pone.0337205)
Supplement: S1 Fig — (ZIP) [file pone.0337205.s001.zip]

Archive with 5 entries (4 files):
- S1_raw_images/
- S1_raw_images/Ferritin Liver original Western blot image.tif
- S1_raw_images/Ferritin Muscle original Western blot image.tif
- S1_raw_images/Liver β-actin original Western blot image.tif
- S1_raw_images/Muscle β-actin original Western blot image.tif
